# Supplementary material for: Platelet Membrane–Encapsulated MSNs Loaded with SS31 Peptide Alleviate Myocardial Ischemia-Reperfusion Injury
Source: J Funct Biomater. 2022 Oct 9;13(4):181. doi: 10.3390/jfb13040181 (PMC9624354; doi:10.3390/jfb13040181)
Supplement: Supplementary file 1 [file jfb-13-00181-s001.zip]

Archive with 1 entries (1 files):
- jfb-1884572-supplementary.pdf
